# Supplementary material for: Potential Role of miR-196a and miR-196b as Prognostic Biomarkers of Survival in Head and Neck Squamous Cell Carcinoma: A Systematic Review, Meta-Analysis and Trial Sequential Analysis
Source: Life (Basel). 2022 Aug 19;12(8):1269. doi: 10.3390/life12081269 (PMC9410063; doi:10.3390/life12081269)
Supplement: Supplementary file 1 [file life-12-01269-s001.zip]

Archive with 1 entries (1 files):
- life-1800554-supplementary.xls
