# Supplementary material for: Potential Role of miR-196a and miR-196b as Prognostic Biomarkers of Survival in Head and Neck Squamous Cell Carcinoma: A Systematic Review, Meta-Analysis and Trial Sequential Analysis
Source: Life (Basel). 2022 Aug 19;12(8):1269. doi: 10.3390/life12081269 (PMC9410063; doi:10.3390/life12081269)
Supplement: Supplementary file 1 [file life-12-01269-s001.zip › life-1800554-supplementary.xls]

## Sheet: TargetScan7
Target gene	Representative transcript	Gene name	3P-seq tags + 5	Conserved sites total	Conserved 8mer sites	Conserved 7mer-m8 sites	Conserved 7mer-A1 sites	Poorly conserved sites total	Poorly conserved 8mer sites	Poorly conserved 7mer-m8 sites	Poorly conserved 7mer-A1 sites	6mer sites	Representative miRNA	Cumulative weighted context++ score	Total context++ score	Aggregate PCT	Previous TargetScan publication(s)
Hoxa7	ENSMUST00000048715.7	homeobox A7	189	4	4	0	0	0	0	0	0	1	mmu-miR-196b-5p	-1.86	-1.98	0.29	2007
Nr6a1	ENSMUST00000168098.2	nuclear receptor subfamily 6, group A, member 1	1815	4	0	4	0	0	0	0	0	8	mmu-miR-196a-5p	-1.13	-1.13	> 0.99	2009, 2011
Lcor	ENSMUST00000067795.6	ligand dependent nuclear receptor corepressor	127	2	0	2	0	1	0	1	0	1	mmu-miR-196a-5p	-1.12	-1.57	0.98	2007
Hmga2	ENSMUST00000159699.1	high mobility group AT-hook 2	10108	2	0	2	0	1	0	1	0	1	mmu-miR-196b-5p	-0.96	-0.97	0.97	2005, 2007, 2009, 2011
Hand1	ENSMUST00000160392.3	heart and neural crest derivatives expressed transcript 1	5	1	1	0	0	1	0	0	1	1	mmu-miR-196a-5p	-0.94	-0.94	0.33	2005, 2007, 2009, 2011
Cdyl	ENSMUST00000075220.7	chromodomain protein, Y chromosome-like	236	1	0	1	0	0	0	0	0	1	mmu-miR-196b-5p	-0.91	-0.91	0.85	2005, 2007, 2009, 2011
Hoxc8	ENSMUST00000001703.7	homeobox C8	19	4*	2	1	0	1	0	0	1	0	mmu-miR-196a-5p	-0.87	-2.1	0.91	2005, 2007, 2009, 2011
Hoxb7	ENSMUST00000049352.7	homeobox B7	39	1	1	0	0	0	0	0	0	1	mmu-miR-196a-5p	-0.78	-0.78	0.33	2005, 2007, 2009, 2011
Foxi3	ENSMUST00000069634.5	forkhead box I3	3619	1	1	0	0	1	0	0	1	1	mmu-miR-196b-5p	-0.72	-0.72	0.17
Hoxa9	ENSMUST00000114425.2	homeobox A9	245	2	0	1	1	0	0	0	0	1	mmu-miR-196b-5p	-0.67	-0.69	0.88	2007
Hoxa5	ENSMUST00000048794.6	homeobox A5	278	1	1	0	0	0	0	0	0	0	mmu-miR-196a-5p	-0.65	-0.66	0.31	2005, 2007, 2009, 2011
Hoxb8	ENSMUST00000052650.3	homeobox B8	144	1*	0	0	0	0	0	0	0	1	mmu-miR-196a-5p	-0.64	-0.67	< 0.1	2009, 2011
Epc2	ENSMUST00000092123.5	enhancer of polycomb homolog 2 (Drosophila)	537	2	0	2	0	1	0	1	0	0	mmu-miR-196a-5p	-0.63	-0.85	0.92	2005, 2007, 2009, 2011
Gpcpd1	ENSMUST00000110136.2	glycerophosphocholine phosphodiesterase GDE1 homolog (S. cerevisiae)	908	1	1	0	0	1	1	0	0	0	mmu-miR-196a-5p	-0.62	-0.67	< 0.1	2007, 2009, 2011
Rbpms	ENSMUST00000191473.1	RNA binding protein gene with multiple splicing	1871	1	1	0	0	0	0	0	0	1	mmu-miR-196a-5p	-0.62	-1.07	< 0.1	2005, 2007, 2009, 2011
Papln	ENSMUST00000121733.2	papilin, proteoglycan-like sulfated glycoprotein	75	1	1	0	0	0	0	0	0	0	mmu-miR-196a-5p	-0.6	-0.97	< 0.1
Vsnl1	ENSMUST00000072299.5	visinin-like 1	77	1	1	0	0	0	0	0	0	0	mmu-miR-196a-5p	-0.59	-0.59	0.29	2005, 2007, 2009, 2011
Erg	ENSMUST00000113846.4	avian erythroblastosis virus E-26 (v-ets) oncogene related	581	1	0	1	0	0	0	0	0	0	mmu-miR-196a-5p	-0.59	-0.59	0.62	2005, 2007, 2009, 2011
Gan	ENSMUST00000064488.5	giant axonal neuropathy	541	2	0	2	0	1	0	1	0	1	mmu-miR-196a-5p	-0.58	-0.62	0.98	2005, 2007, 2009, 2011
Pacrgl	ENSMUST00000030968.2	PARK2 co-regulated-like	451	1	1	0	0	0	0	0	0	0	mmu-miR-196a-5p	-0.57	-0.74	< 0.1	2007, 2009, 2011
Lin28b	ENSMUST00000079390.6	lin-28 homolog B (C. elegans)	191	2	0	2	0	1	0	1	0	2	mmu-miR-196b-5p	-0.57	-0.65	0.97	2007, 2009, 2011
Zfp182	ENSMUST00000115333.3	zinc finger protein 182	206	1	0	1	0	2	1	1	0	0	mmu-miR-196b-5p	-0.56	-0.73	0.38	2009, 2011
Hoxb6	ENSMUST00000173432.2	homeobox B6	230	1	1	0	0	0	0	0	0	0	mmu-miR-196a-5p	-0.55	-0.56	0.2	2005, 2007, 2009, 2011
Kcnc2	ENSMUST00000092175.2	potassium voltage gated channel, Shaw-related subfamily, member 2	28	1	1	0	0	1	1	0	0	1	mmu-miR-196a-5p	-0.55	-0.55	< 0.1	2009, 2011
Gata6	ENSMUST00000047762.7	GATA binding protein 6	407	1	1	0	0	0	0	0	0	0	mmu-miR-196a-5p	-0.53	-0.54	0.34	2005, 2007, 2009, 2011
Rcc2	ENSMUST00000071169.3	regulator of chromosome condensation 2	12432	1	0	1	0	0	0	0	0	0	mmu-miR-196a-5p	-0.52	-0.52	0.88	2005, 2007, 2009, 2011
Zcchc3	ENSMUST00000099207.4	zinc finger, CCHC domain containing 3	6	1	0	1	0	1	0	1	0	1	mmu-miR-196a-5p	-0.52	-0.52	0.67	2005, 2007, 2009, 2011
Wdr37	ENSMUST00000054251.7	WD repeat domain 37	1051	1	0	1	0	1	0	1	0	1	mmu-miR-196a-5p	-0.52	-0.53	0.91	2005, 2007, 2011
Rxfp2	ENSMUST00000065745.4	relaxin/insulin-like family peptide receptor 2	8	1	1	0	0	1	0	1	0	0	mmu-miR-196b-5p	-0.49	-0.62	< 0.1	2007, 2009, 2011
Ing5	ENSMUST00000027505.7	inhibitor of growth family, member 5	607	1	0	1	0	0	0	0	0	1	mmu-miR-196a-5p	-0.49	-0.5	0.88	2005, 2007, 2009, 2011
Calm1	ENSMUST00000110082.4	calmodulin 1	29214	1	0	1	0	1	0	1	0	0	mmu-miR-196a-5p	-0.49	-0.66	0.79	2007, 2009, 2011
Cdv3	ENSMUST00000116517.3	carnitine deficiency-associated gene expressed in ventricle 3	133	1	0	1	0	1	0	0	1	2	mmu-miR-196b-5p	-0.48	-0.53	0.93	2007, 2009, 2011
Syncrip	ENSMUST00000174391.2	synaptotagmin binding, cytoplasmic RNA interacting protein	2608	1	0	1	0	0	0	0	0	0	mmu-miR-196a-5p	-0.48	-0.53	0.87	2009, 2011
Prtg	ENSMUST00000055535.8	protogenin homolog (Gallus gallus)	11	2	0	2	0	0	0	0	0	1	mmu-miR-196a-5p	-0.48	-0.48	> 0.99	2009, 2011
Nme4	ENSMUST00000025007.5	NME/NM23 nucleoside diphosphate kinase 4	155	1	0	1	0	0	0	0	0	0	mmu-miR-196a-5p	-0.47	-0.47	0.76	2005, 2007, 2009, 2011
Tspan12	ENSMUST00000120965.2	tetraspanin 12	4211	1	1	0	0	0	0	0	0	0	mmu-miR-196a-5p	-0.47	-0.47	< 0.1	2005, 2007, 2009, 2011
Opcml	ENSMUST00000115243.3	opioid binding protein/cell adhesion molecule-like	73	1	0	1	0	1	0	1	0	1	mmu-miR-196a-5p	-0.47	-0.47	0.91	2005, 2007, 2009, 2011
Pald1	ENSMUST00000020289.8	phosphatase domain containing, paladin 1	557	1	0	0	1	0	0	0	0	1	mmu-miR-196b-5p	-0.46	-0.46	0.12	2007, 2009, 2011
Atp8b4	ENSMUST00000040128.6	ATPase, class I, type 8B, member 4	27	1	1	0	0	2	1	0	1	0	mmu-miR-196b-5p	-0.46	-0.46	< 0.1	2005, 2007, 2009, 2011
Lonrf3	ENSMUST00000016383.4	LON peptidase N-terminal domain and ring finger 3	50	1	0	1	0	0	0	0	0	0	mmu-miR-196a-5p	-0.44	-0.67	0.83	2009, 2011
Nrxn1	ENSMUST00000160844.4	neurexin I	37	2	0	1	1	1	0	1	0	0	mmu-miR-196a-5p	-0.44	-0.44	0.61	2005, 2007, 2009, 2011
Tox3	ENSMUST00000109621.4	TOX high mobility group box family member 3	47	1	0	1	0	0	0	0	0	1	mmu-miR-196b-5p	-0.44	-0.44	0.85	2007, 2009, 2011
Ppp6r2	ENSMUST00000088788.3	protein phosphatase 6, regulatory subunit 2	463	1	0	1	0	0	0	0	0	3	mmu-miR-196b-5p	-0.44	-0.47	0.89	2007, 2011
Rgl2	ENSMUST00000047503.10	ral guanine nucleotide dissociation stimulator-like 2	1230	1	0	1	0	0	0	0	0	0	mmu-miR-196a-5p	-0.44	-0.44	0.37	2005, 2007, 2009, 2011
Sdcbp	ENSMUST00000029912.5	syndecan binding protein	2414	1	0	1	0	0	0	0	0	1	mmu-miR-196a-5p	-0.44	-0.49	0.6	2005, 2007, 2009, 2011
Foxm1	ENSMUST00000073316.7	forkhead box M1	1345	1	1	0	0	0	0	0	0	0	mmu-miR-196a-5p	-0.43	-0.44	< 0.1	2005, 2007, 2009, 2011
Hmga1	ENSMUST00000117600.2	high mobility group AT-hook 1	8	1	0	1	0	0	0	0	0	0	mmu-miR-196a-5p	-0.43	-0.43	0.61	2005, 2007, 2009, 2011
Ncs1	ENSMUST00000000199.7	neuronal calcium sensor 1	761	1	0	1	0	0	0	0	0	1	mmu-miR-196a-5p	-0.43	-0.43	0.52	2007, 2009, 2011
Rbm26	ENSMUST00000163545.2	RNA binding motif protein 26	238	1	0	1	0	1	0	0	1	1	mmu-miR-196b-5p	-0.43	-0.58	0.73	2007, 2009, 2011
Zbtb26	ENSMUST00000067043.4	zinc finger and BTB domain containing 26	18	2	0	1	1	0	0	0	0	2	mmu-miR-196a-5p	-0.43	-0.58	0.9	2005, 2007, 2009, 2011
Adrb3	ENSMUST00000081438.4	adrenergic receptor, beta 3	166	1	0	1	0	0	0	0	0	1	mmu-miR-196b-5p	-0.42	-0.42	0.74	2005, 2007, 2009, 2011
Slc9a6	ENSMUST00000077741.6	solute carrier family 9 (sodium/hydrogen exchanger), member 6	578	1	1	0	0	1	0	0	1	0	mmu-miR-196a-5p	-0.41	-0.5	0.28	2005, 2007, 2009, 2011
Rgs17	ENSMUST00000131996.2	regulator of G-protein signaling 17	38	1	0	1	0	1	0	0	1	0	mmu-miR-196a-5p	-0.4	-0.45	0.92	2011
Psmd11	ENSMUST00000017572.8	proteasome (prosome, macropain) 26S subunit, non-ATPase, 11	847	1	1	0	0	0	0	0	0	0	mmu-miR-196a-5p	-0.4	-0.42	0.32	2009, 2011
Rab6b	ENSMUST00000035155.7	RAB6B, member RAS oncogene family	192	1	0	1	0	1	0	1	0	0	mmu-miR-196b-5p	-0.4	-0.5	0.67	2005, 2007, 2009, 2011
Pbx1	ENSMUST00000176790.2	pre B cell leukemia homeobox 1	257	2	1	1	0	0	0	0	0	1	mmu-miR-196a-5p	-0.4	-0.68	0.89	2009, 2011
Ednrb	ENSMUST00000022718.4	endothelin receptor type B	237	1	1	0	0	0	0	0	0	0	mmu-miR-196b-5p	-0.39	-0.4	< 0.1	2007, 2009, 2011
Abcb9	ENSMUST00000031354.5	ATP-binding cassette, sub-family B (MDR/TAP), member 9	81	1	0	1	0	0	0	0	0	0	mmu-miR-196a-5p	-0.39	-0.39	0.86	2005, 2007, 2009, 2011
Snx16	ENSMUST00000099223.5	sorting nexin 16	579	1	0	1	0	0	0	0	0	0	mmu-miR-196b-5p	-0.39	-0.4	0.93	2005, 2007, 2009, 2011
Pvrl3	ENSMUST00000023334.9	poliovirus receptor-related 3	2412	1	0	1	0	0	0	0	0	1	mmu-miR-196a-5p	-0.39	-0.44	0.77	2011
Eps15	ENSMUST00000102729.4	epidermal growth factor receptor pathway substrate 15	2282	1	1	0	0	0	0	0	0	0	mmu-miR-196a-5p	-0.39	-0.39	< 0.1	2005, 2007, 2009, 2011
Mid2	ENSMUST00000112990.2	midline 2	384	1	0	1	0	2	0	2	0	0	mmu-miR-196a-5p	-0.38	-0.39	0.38	2009, 2011
Nras	ENSMUST00000029445.7	neuroblastoma ras oncogene	1567	1	0	1	0	0	0	0	0	1	mmu-miR-196b-5p	-0.38	-0.39	0.92	2005, 2007, 2009, 2011
Pard6b	ENSMUST00000052125.6	par-6 family cell polarity regulator beta	1542	1	0	1	0	0	0	0	0	0	mmu-miR-196a-5p	-0.38	-0.38	0.91	2007, 2011
Zdhhc21	ENSMUST00000030110.9	zinc finger, DHHC domain containing 21	885	1	0	1	0	0	0	0	0	2	mmu-miR-196a-5p	-0.38	-0.38	0.7	2005, 2007, 2009, 2011
Riok3	ENSMUST00000025270.6	RIO kinase 3	6510	1	0	1	0	0	0	0	0	0	mmu-miR-196a-5p	-0.37	-0.37	0.92	2005, 2007, 2009, 2011
Fnip1	ENSMUST00000046835.8	folliculin interacting protein 1	1794	1	0	1	0	1	0	1	0	0	mmu-miR-196a-5p	-0.37	-0.37	0.76	2007, 2009, 2011
Yod1	ENSMUST00000049813.5	YOD1 OTU deubiquitinating enzyme 1 homologue (S. cerevisiae)	447	1	0	1	0	1	0	0	1	1	mmu-miR-196b-5p	-0.37	-0.37	0.93	2007, 2009, 2011
Ssr1	ENSMUST00000021864.6	signal sequence receptor, alpha	7566	1	0	1	0	1	0	0	1	0	mmu-miR-196a-5p	-0.37	-0.44	0.85	2005, 2007, 2009, 2011
Epha7	ENSMUST00000029964.6	Eph receptor A7	41	1	0	1	0	0	0	0	0	0	mmu-miR-196a-5p	-0.36	-0.36	0.77	2005, 2007, 2009, 2011
Lrrc4b	ENSMUST00000058667.9	leucine rich repeat containing 4B	11	1	0	1	0	0	0	0	0	0	mmu-miR-196a-5p	-0.36	-0.36	0.72	2007, 2009, 2011
March7	ENSMUST00000102748.5	membrane-associated ring finger (C3HC4) 7	4024	1	0	1	0	0	0	0	0	0	mmu-miR-196a-5p	-0.36	-0.36	0.58	2007
Hoxb1	ENSMUST00000019117.2	homeobox B1	5	1	0	1	0	0	0	0	0	0	mmu-miR-196a-5p	-0.36	-0.36	0.82	2011
Map4k3	ENSMUST00000112389.3	mitogen-activated protein kinase kinase kinase kinase 3	503	1	0	1	0	0	0	0	0	0	mmu-miR-196a-5p	-0.36	-0.37	0.88	2005, 2007, 2009, 2011
Lor	ENSMUST00000058150.7	loricrin	8	1	0	1	0	0	0	0	0	0	mmu-miR-196a-5p	-0.36	-0.36	0.53	2005, 2007, 2009, 2011
4833424O15Rik	ENSMUST00000106473.3	RIKEN cDNA 4833424O15 gene	5	1	1	0	0	0	0	0	0	1	mmu-miR-196a-5p	-0.36	-0.36	< 0.1	2007, 2009, 2011
Zfp354b	ENSMUST00000109124.4	zinc finger protein 354B	25	1	0	1	0	0	0	0	0	1	mmu-miR-196a-5p	-0.36	-0.39	0.6	2009, 2011
Eri2	ENSMUST00000150844.1	exoribonuclease 2	166	1	1	0	0	0	0	0	0	2	mmu-miR-196b-5p	-0.36	-0.63	ORF
Rspo2	ENSMUST00000063492.6	R-spondin 2 homolog (Xenopus laevis)	19	1	0	1	0	0	0	0	0	0	mmu-miR-196a-5p	-0.36	-0.36	0.8	2005, 2007, 2009, 2011
Rdx	ENSMUST00000163153.2	radixin	9130	1	0	1	0	0	0	0	0	1	mmu-miR-196a-5p	-0.36	-0.36	0.83	2005, 2007, 2009, 2011
Lin28a	ENSMUST00000051674.2	lin-28 homolog A (C. elegans)	1253	1	0	1	0	0	0	0	0	1	mmu-miR-196a-5p	-0.35	-0.35	0.59	2007, 2009, 2011
Elk4	ENSMUST00000086556.6	ELK4, member of ETS oncogene family	84	1	0	1	0	0	0	0	0	0	mmu-miR-196a-5p	-0.35	-0.55	0.72
Cbfa2t3	ENSMUST00000127984.2	core-binding factor, runt domain, alpha subunit 2, translocated to, 3 (human)	162	1	0	1	0	0	0	0	0	4	mmu-miR-196a-5p	-0.35	-0.36	0.93	2005, 2007, 2009, 2011
Masp1	ENSMUST00000089883.5	mannan-binding lectin serine peptidase 1	457	1	0	1	0	0	0	0	0	2	mmu-miR-196a-5p	-0.35	-0.37	0.43
Larp4	ENSMUST00000057632.9	La ribonucleoprotein domain family, member 4	11	1	0	1	0	0	0	0	0	1	mmu-miR-196b-5p	-0.35	-0.35	0.82	2005, 2007, 2009, 2011
Papolg	ENSMUST00000020513.4	poly(A) polymerase gamma	577	1	1	0	0	1	0	0	1	0	mmu-miR-196b-5p	-0.35	-1.23	< 0.1	2005, 2007
Ddx19a	ENSMUST00000040416.7	DEAD (Asp-Glu-Ala-Asp) box polypeptide 19a	387	1	1	0	0	2	0	2	0	1	mmu-miR-196b-5p	-0.35	-0.56	0.2	2005, 2007, 2009, 2011
Dcaf15	ENSMUST00000041367.7	DDB1 and CUL4 associated factor 15	554	1	0	1	0	0	0	0	0	0	mmu-miR-196a-5p	-0.34	-0.34	0.89	2007, 2009, 2011
B930094E09Rik	ENSMUST00000164667.1	RIKEN cDNA B930094E09 gene	24	1	0	1	0	0	0	0	0	0	mmu-miR-196a-5p	-0.34	-0.34	0.86
Cask	ENSMUST00000115438.4	calcium/calmodulin-dependent serine protein kinase (MAGUK family)	743	1	1	0	0	0	0	0	0	1	mmu-miR-196b-5p	-0.34	-0.34	0.34	2005, 2007, 2009, 2011
Lrig2	ENSMUST00000046316.6	leucine-rich repeats and immunoglobulin-like domains 2	154	1	0	1	0	0	0	0	0	1	mmu-miR-196a-5p	-0.34	-0.34	0.94	2007, 2009, 2011
Erlin2	ENSMUST00000033873.7	ER lipid raft associated 2	512	1	0	1	0	1	0	1	0	1	mmu-miR-196a-5p	-0.33	-0.36	0.81	2007, 2009, 2011
Cpm	ENSMUST00000020399.5	carboxypeptidase M	1579	1	0	1	0	0	0	0	0	0	mmu-miR-196a-5p	-0.33	-0.53	0.83	2005, 2007, 2009, 2011
Limk2	ENSMUST00000110029.3	LIM motif-containing protein kinase 2	559	1	0	1	0	0	0	0	0	2	mmu-miR-196b-5p	-0.33	-0.39	0.87	2005, 2007, 2009, 2011
Ccnj	ENSMUST00000025983.7	cyclin J	116	1	0	1	0	0	0	0	0	0	mmu-miR-196a-5p	-0.32	-0.35	0.91	2005, 2007, 2009, 2011
Pbx3	ENSMUST00000113132.3	pre B cell leukemia homeobox 3	691	1	0	1	0	0	0	0	0	0	mmu-miR-196a-5p	-0.32	-0.32	0.88	2005, 2007, 2009, 2011
Sfmbt1	ENSMUST00000054230.5	Scm-like with four mbt domains 1	256	1	0	1	0	2	0	1	1	0	mmu-miR-196a-5p	-0.32	-0.45	0.87	2011
Kcnh7	ENSMUST00000075052.4	potassium voltage-gated channel, subfamily H (eag-related), member 7	5	1	1	0	0	1	0	1	0	0	mmu-miR-196b-5p	-0.32	-0.32	< 0.1
Ddx19b	ENSMUST00000040241.9	DEAD (Asp-Glu-Ala-Asp) box polypeptide 19b	375	1	1	0	0	1	0	0	1	1	mmu-miR-196b-5p	-0.32	-0.34	0.3	2005, 2007, 2009, 2011
Rbms3	ENSMUST00000111773.4	RNA binding motif, single stranded interacting protein	289	1	0	1	0	1	0	0	1	1	mmu-miR-196a-5p	-0.31	-0.34	0.35	2011
Gm21885	ENSMUST00000178891.1	predicted gene, 21885	4	1	1	0	0	0	0	0	0	0	mmu-miR-196b-5p	-0.31	-0.95	0.23
Nr2c2	ENSMUST00000113460.2	nuclear receptor subfamily 2, group C, member 2	261	1	1	0	0	0	0	0	0	0	mmu-miR-196a-5p	-0.31	-0.33	0.34	2007, 2011
Bach1	ENSMUST00000026703.5	BTB and CNC homology 1	993	1	0	1	0	0	0	0	0	1	mmu-miR-196a-5p	-0.31	-0.31	0.93	2005, 2007, 2009, 2011
Ccm2l	ENSMUST00000109800.1	cerebral cavernous malformation 2-like	1238	1	0	1	0	0	0	0	0	0	mmu-miR-196a-5p	-0.3	-0.3	0.92	2007, 2009, 2011
Igdcc4	ENSMUST00000077696.7	immunoglobulin superfamily, DCC subclass, member 4	509	1	0	1	0	0	0	0	0	0	mmu-miR-196a-5p	-0.3	-0.3	0.81	2007, 2009, 2011
3110057O12Rik	ENSMUST00000159774.2	RIKEN cDNA 3110057O12 gene	410	1	1	0	0	1	0	0	1	1	mmu-miR-196a-5p	-0.3	-0.41	< 0.1	2009, 2011
Katnbl1	ENSMUST00000028552.3	katanin p80 subunit B like 1	380	1	0	1	0	0	0	0	0	0	mmu-miR-196a-5p	-0.3	-0.31	0.91	2007, 2009, 2011
Magt1	ENSMUST00000151689.2	magnesium transporter 1	3001	1	0	1	0	0	0	0	0	0	mmu-miR-196a-5p	-0.3	-0.31	0.66	2007, 2009, 2011
Uhrf2	ENSMUST00000025739.8	ubiquitin-like, containing PHD and RING finger domains 2	671	1	0	1	0	0	0	0	0	0	mmu-miR-196a-5p	-0.3	-0.3	0.85	2005, 2007, 2009, 2011
Prdm5	ENSMUST00000172638.1	PR domain containing 5	50	1	0	1	0	0	0	0	0	1	mmu-miR-196a-5p	-0.3	-0.34	< 0.1
Usp15	ENSMUST00000020334.7	ubiquitin specific peptidase 15	1515	1	0	1	0	1	0	1	0	0	mmu-miR-196a-5p	-0.3	-0.93	0.94	2005, 2007
Plekha8	ENSMUST00000119706.2	pleckstrin homology domain containing, family A (phosphoinositide binding specific) member 8	269	1	0	1	0	0	0	0	0	1	mmu-miR-196b-5p	-0.29	-0.3	0.88	2011
Zmynd11	ENSMUST00000110637.2	zinc finger, MYND domain containing 11	526	2	0	2	0	0	0	0	0	0	mmu-miR-196b-5p	-0.29	-0.6	0.97	2005, 2007, 2009, 2011
Foxp2	ENSMUST00000115477.2	forkhead box P2	105	1	0	1	0	0	0	0	0	3	mmu-miR-196a-5p	-0.29	-0.3	0.88	2009, 2011
Gga3	ENSMUST00000019135.8	golgi associated, gamma adaptin ear containing, ARF binding protein 3	191	1	0	1	0	0	0	0	0	2	mmu-miR-196a-5p	-0.29	-0.3	0.77	2005, 2007, 2009, 2011
Cdc34	ENSMUST00000020550.6	cell division cycle 34	269	1	0	1	0	0	0	0	0	0	mmu-miR-196b-5p	-0.29	-0.29	0.33	2007, 2009, 2011
Diap2	ENSMUST00000113320.2	diaphanous homolog 2 (Drosophila)	549	1	0	1	0	0	0	0	0	3	mmu-miR-196a-5p	-0.29	-0.29	0.83	2007, 2011
Fgf14	ENSMUST00000095529.4	fibroblast growth factor 14	19	1	0	0	1	1	0	1	0	0	mmu-miR-196a-5p	-0.29	-0.33	0.13	2009, 2011
Arhgef38	ENSMUST00000147041.4	Rho guanine nucleotide exchange factor (GEF) 38	88	1	0	1	0	0	0	0	0	0	mmu-miR-196a-5p	-0.28	-0.28	0.88
Dennd6a	ENSMUST00000037585.7	DENN/MADD domain containing 6A	582	1	0	1	0	0	0	0	0	1	mmu-miR-196a-5p	-0.28	-0.34	0.7	2007, 2009, 2011
Mgat4a	ENSMUST00000151952.2	mannoside acetylglucosaminyltransferase 4, isoenzyme A	164	1	0	1	0	1	0	0	1	0	mmu-miR-196a-5p	-0.28	-0.28	0.91	2005, 2007, 2009, 2011
Hdac9	ENSMUST00000110819.2	histone deacetylase 9	21	1	0	1	0	0	0	0	0	0	mmu-miR-196a-5p	-0.28	-0.28	0.58	2005, 2007, 2009, 2011
Cdkn1b	ENSMUST00000067327.5	cyclin-dependent kinase inhibitor 1B	1367	1	0	1	0	0	0	0	0	0	mmu-miR-196a-5p	-0.28	-0.28	0.83	2005, 2007, 2009, 2011
Smad6	ENSMUST00000041029.5	SMAD family member 6	511	1	0	0	1	0	0	0	0	0	mmu-miR-196b-5p	-0.28	-0.28	0.13	2005, 2007, 2009, 2011
AU019823	ENSMUST00000131351.2	expressed sequence AU019823	31	1	0	1	0	0	0	0	0	0	mmu-miR-196b-5p	-0.28	-0.3	0.62	2009, 2011
Spred1	ENSMUST00000028829.7	sprouty protein with EVH-1 domain 1, related sequence	1322	1	1	0	0	0	0	0	0	0	mmu-miR-196a-5p	-0.28	-0.4	< 0.1
Rbm47	ENSMUST00000113726.2	RNA binding motif protein 47	667	1	0	1	0	1	0	1	0	0	mmu-miR-196a-5p	-0.27	-0.32	0.88	2007, 2009, 2011
Sorcs1	ENSMUST00000164039.3	VPS10 domain receptor protein SORCS 1	6	1	0	0	1	0	0	0	0	1	mmu-miR-196a-5p	-0.27	-0.27	< 0.1	2005, 2009, 2011
Schip1	ENSMUST00000182532.2	schwannomin interacting protein 1	1132	1	0	1	0	0	0	0	0	0	mmu-miR-196a-5p	-0.27	-0.29	0.78	2005, 2007, 2009, 2011
Hook1	ENSMUST00000030306.8	hook homolog 1 (Drosophila)	5138	1	0	1	0	0	0	0	0	0	mmu-miR-196a-5p	-0.27	-0.27	0.83	2007, 2009, 2011
Gtf2a1	ENSMUST00000021345.7	general transcription factor II A, 1	109	1	1	0	0	0	0	0	0	1	mmu-miR-196a-5p	-0.27	-0.27	0.16	2011
Osmr	ENSMUST00000022746.7	oncostatin M receptor	339	1	0	1	0	1	0	0	1	0	mmu-miR-196b-5p	-0.27	-0.27	0.78	2005, 2007, 2009, 2011
Cpd	ENSMUST00000021201.5	carboxypeptidase D	3036	1	0	1	0	1	0	0	1	2	mmu-miR-196b-5p	-0.27	-0.31	0.91	2005, 2007, 2009, 2011
Lrp1b	ENSMUST00000052550.7	low density lipoprotein-related protein 1B (deleted in tumors)	5	1	1	0	0	0	0	0	0	0	mmu-miR-196a-5p	-0.27	-0.27	0.32	2005, 2007
Bloc1s6	ENSMUST00000005954.8	biogenesis of lysosomal organelles complex-1, subunit 6, pallidin	2753	1	0	1	0	1	0	1	0	1	mmu-miR-196b-5p	-0.26	-0.52	0.73	2007, 2009, 2011
Birc6	ENSMUST00000180037.2	baculoviral IAP repeat-containing 6	1358	1	0	1	0	0	0	0	0	0	mmu-miR-196a-5p	-0.26	-0.26	0.79	2007, 2009, 2011
Cadm2	ENSMUST00000114292.2	cell adhesion molecule 2	17	1	1	0	0	0	0	0	0	2	mmu-miR-196a-5p	-0.26	-0.39	0.11	2011
Rock1	ENSMUST00000067947.5	Rho-associated coiled-coil containing protein kinase 1	1601	1	0	1	0	0	0	0	0	1	mmu-miR-196a-5p	-0.26	-0.27	0.33	2007, 2009, 2011
Stox2	ENSMUST00000110367.3	storkhead box 2	115	1	0	1	0	1	0	0	1	1	mmu-miR-196a-5p	-0.26	-0.28	0.85	2009, 2011
Map3k1	ENSMUST00000109267.3	mitogen-activated protein kinase kinase kinase 1	65	1	0	1	0	0	0	0	0	0	mmu-miR-196b-5p	-0.26	-0.26	0.85	2009, 2011
Cacnb4	ENSMUST00000178799.2	calcium channel, voltage-dependent, beta 4 subunit	26	1	0	1	0	1	0	1	0	2	mmu-miR-196b-5p	-0.25	-0.29	0.46	2009, 2011
Igf2bp3	ENSMUST00000031838.7	insulin-like growth factor 2 mRNA binding protein 3	351	1	0	1	0	0	0	0	0	0	mmu-miR-196a-5p	-0.25	-0.29	0.88	2007, 2009, 2011
Tchh	ENSMUST00000064257.5	trichohyalin	338	1	0	1	0	0	0	0	0	0	mmu-miR-196a-5p	-0.25	-0.25	0.49	2011
Gas7	ENSMUST00000108682.3	growth arrest specific 7	469	1	0	1	0	1	0	1	0	1	mmu-miR-196a-5p	-0.25	-0.25	0.81	2005, 2007, 2009, 2011
Dnajc18	ENSMUST00000025208.5	DnaJ (Hsp40) homolog, subfamily C, member 18	243	1	1	0	0	1	1	0	0	1	mmu-miR-196a-5p	-0.25	-0.41	< 0.1	2005, 2007, 2009, 2011
Tgfbr3	ENSMUST00000031224.9	transforming growth factor, beta receptor III	171	1	0	1	0	0	0	0	0	1	mmu-miR-196a-5p	-0.25	-0.25	0.67	2009, 2011
Ebf1	ENSMUST00000081265.6	early B cell factor 1	350	1	0	1	0	0	0	0	0	0	mmu-miR-196a-5p	-0.25	-0.28	0.75
Zmat4	ENSMUST00000042352.5	zinc finger, matrin type 4	27	1	0	1	0	0	0	0	0	0	mmu-miR-196a-5p	-0.25	-0.36	0.71	2009, 2011
Kdm5a	ENSMUST00000005108.7	lysine (K)-specific demethylase 5A	844	1	1	0	0	0	0	0	0	1	mmu-miR-196a-5p	-0.25	-0.26	< 0.1	2007, 2011
Sox12	ENSMUST00000182625.1	SRY (sex determining region Y)-box 12	2247	1	0	1	0	0	0	0	0	0	mmu-miR-196a-5p	-0.24	-0.24	0.84	2005, 2007, 2009, 2011
Arhgap28	ENSMUST00000024840.6	Rho GTPase activating protein 28	107	1	0	1	0	0	0	0	0	1	mmu-miR-196b-5p	-0.24	-0.28	0.85	2005, 2007, 2009, 2011
Faxc	ENSMUST00000029908.7	failed axon connections homolog (Drosophila)	133	1	0	0	1	1	1	0	0	0	mmu-miR-196a-5p	-0.24	-0.29	0.13	2009, 2011
Hoxa1	ENSMUST00000120363.1	homeobox A1	90	1	0	1	0	0	0	0	0	1	mmu-miR-196a-5p	-0.24	-0.24	ORF	2005
Peg10	ENSMUST00000176204.2	paternally expressed 10	1687	1	0	1	0	0	0	0	0	0	mmu-miR-196a-5p	-0.24	-0.24	0.59	2007, 2009, 2011
Klf8	ENSMUST00000112574.3	Kruppel-like factor 8	201	1	0	1	0	1	0	1	0	3	mmu-miR-196a-5p	-0.24	-0.42	0.37	2009, 2011
Dcps	ENSMUST00000119847.1	decapping enzyme, scavenger	3072	1	0	1	0	0	0	0	0	1	mmu-miR-196a-5p	-0.24	-0.24	< 0.1
Lcorl	ENSMUST00000045586.7	ligand dependent nuclear receptor corepressor-like	159	1	0	1	0	0	0	0	0	0	mmu-miR-196b-5p	-0.24	-0.24	0.71	2007, 2011
Phf20	ENSMUST00000037401.8	PHD finger protein 20	656	1	1	0	0	0	0	0	0	0	mmu-miR-196a-5p	-0.24	-0.26	0.3	2007, 2009, 2011
Pax7	ENSMUST00000030508.8	paired box 7	9	1	0	1	0	0	0	0	0	0	mmu-miR-196a-5p	-0.23	-0.23	0.88
Nap1l1	ENSMUST00000171797.1	nucleosome assembly protein 1-like 1	8799	2	0	1	1	0	0	0	0	1	mmu-miR-196b-5p	-0.23	-0.38	0.69	2005, 2007, 2009, 2011
Smarcc1	ENSMUST00000035057.8	SWI/SNF related, matrix associated, actin dependent regulator of chromatin, subfamily c, member 1	2640	1	0	1	0	1	0	0	1	1	mmu-miR-196a-5p	-0.23	-0.23	0.91	2005, 2007, 2009, 2011
Col14a1	ENSMUST00000023053.6	collagen, type XIV, alpha 1	189	1	0	1	0	0	0	0	0	1	mmu-miR-196b-5p	-0.23	-0.31	0.87	2005, 2007, 2009, 2011
Zfp710	ENSMUST00000166250.2	zinc finger protein 710	107	1	0	1	0	0	0	0	0	1	mmu-miR-196a-5p	-0.23	-0.24	0.81	2009, 2011
Aqp4	ENSMUST00000079081.6	aquaporin 4	166	1	0	1	0	0	0	0	0	0	mmu-miR-196a-5p	-0.23	-0.24	0.63	2005, 2007, 2009, 2011
C77370	ENSMUST00000118314.2	expressed sequence C77370	9	1	0	1	0	2	0	1	1	1	mmu-miR-196a-5p	-0.22	-0.24	0.46	2009, 2011
Eea1	ENSMUST00000053484.6	early endosome antigen 1	1444	1	0	1	0	0	0	0	0	1	mmu-miR-196a-5p	-0.22	-0.26	0.92	2007, 2009, 2011
Rassf3	ENSMUST00000026902.7	Ras association (RalGDS/AF-6) domain family member 3	1177	1	0	1	0	0	0	0	0	0	mmu-miR-196a-5p	-0.22	-0.22	0.83	2007, 2009, 2011
Ptprg	ENSMUST00000022264.7	protein tyrosine phosphatase, receptor type, G	1653	1	1	0	0	0	0	0	0	0	mmu-miR-196a-5p	-0.22	-0.28	0.25	2009, 2011
Pcyt1a	ENSMUST00000115137.2	phosphate cytidylyltransferase 1, choline, alpha isoform	2445	1	1	0	0	0	0	0	0	0	mmu-miR-196b-5p	-0.22	-0.22	< 0.1	2011
Hdx	ENSMUST00000113422.3	highly divergent homeobox	22	1	0	1	0	1*	0	0	0	0	mmu-miR-196a-5p	-0.22	-0.22	0.89
Tenm1	ENSMUST00000115059.2	teneurin transmembrane protein 1	5	1	1	0	0	1	1	0	0	0	mmu-miR-196a-5p	-0.22	-0.22	< 0.1	2007
AI846148	ENSMUST00000025924.2	expressed sequence AI846148	22	1	0	1	0	0	0	0	0	0	mmu-miR-196a-5p	-0.21	-0.21	0.93	2009, 2011
Adamts12	ENSMUST00000061318.7	a disintegrin-like and metallopeptidase (reprolysin type) with thrombospondin type 1 motif, 12	155	1	0	1	0	0	0	0	0	0	mmu-miR-196a-5p	-0.21	-0.21	0.54	2009, 2011
Tspan18	ENSMUST00000111265.3	tetraspanin 18	44	1	0	1	0	1	0	1	0	1	mmu-miR-196a-5p	-0.21	-0.32	0.85	2005, 2009, 2011
Lgr6	ENSMUST00000044828.8	leucine-rich repeat-containing G protein-coupled receptor 6	35	1	0	1	0	0	0	0	0	1	mmu-miR-196a-5p	-0.21	-0.21	0.8
Plcxd2	ENSMUST00000130481.1	phosphatidylinositol-specific phospholipase C, X domain containing 2	1217	1	0	1	0	0	0	0	0	0	mmu-miR-196a-5p	-0.21	-0.21	0.8	2009, 2011
Rbpj	ENSMUST00000087360.3	recombination signal binding protein for immunoglobulin kappa J region	894	1	0	1	0	0	0	0	0	0	mmu-miR-196b-5p	-0.21	-0.21	0.45	2009, 2011
Ppp1r15b	ENSMUST00000052529.3	protein phosphatase 1, regulatory (inhibitor) subunit 15b	2416	1	0	1	0	0	0	0	0	1	mmu-miR-196b-5p	-0.21	-0.22	0.93	2005, 2007, 2011
Nrk	ENSMUST00000113052.2	Nik related kinase	126	1	0	1	0	0	0	0	0	1	mmu-miR-196a-5p	-0.21	-0.21	0.7	2005, 2007, 2011
Bmpr2	ENSMUST00000087435.6	bone morphogenetic protein receptor, type II (serine/threonine kinase)	2928	1	0	1	0	0	0	0	0	2	mmu-miR-196a-5p	-0.21	-0.23	0.41	2005, 2007
Mief1	ENSMUST00000023048.5	mitochondrial elongation factor 1	144	1	0	1	0	1	0	0	1	0	mmu-miR-196a-5p	-0.2	-0.3	0.73	2007, 2009, 2011
Gpr156	ENSMUST00000061274.7	G protein-coupled receptor 156	12	1	0	1	0	0	0	0	0	0	mmu-miR-196a-5p	-0.2	-0.2	0.72	2009, 2011
Ppp1r16b	ENSMUST00000052927.5	protein phosphatase 1, regulatory (inhibitor) subunit 16B	1369	1	0	1	0	0	0	0	0	1	mmu-miR-196a-5p	-0.2	-0.2	0.75	2005, 2007, 2011
B3gnt7	ENSMUST00000113306.3	UDP-GlcNAc:betaGal beta-1,3-N-acetylglucosaminyltransferase 7	493	1	0	1	0	0	0	0	0	0	mmu-miR-196a-5p	-0.2	-0.2	0.78	2009, 2011
1110002E22Rik	ENSMUST00000163080.2	RIKEN cDNA 1110002E22 gene	457	1	0	1	0	2	0	1	1	2	mmu-miR-196b-5p	-0.2	-0.28	0.48
Rnf5	ENSMUST00000015622.7	ring finger protein 5	220	1	0	1	0	0	0	0	0	0	mmu-miR-196a-5p	-0.2	-0.4	0.37	2005, 2007, 2009, 2011
Dip2a	ENSMUST00000160048.2	DIP2 disco-interacting protein 2 homolog A (Drosophila)	150	1	1	0	0	0	0	0	0	0	mmu-miR-196a-5p	-0.2	-0.21	0.29	2009, 2011
Apba1	ENSMUST00000025830.7	amyloid beta (A4) precursor protein binding, family A, member 1	90	1	0	1	0	0	0	0	0	2	mmu-miR-196a-5p	-0.19	-0.2	0.78	2009, 2011
Slc8a2	ENSMUST00000168693.1	solute carrier family 8 (sodium/calcium exchanger), member 2	31	1	0	1	0	3	0	0	3	0	mmu-miR-196a-5p	-0.19	-0.22	0.78	2005, 2007, 2009, 2011
Col1a1	ENSMUST00000001547.7	collagen, type I, alpha 1	8243	1	0	1	0	0	0	0	0	0	mmu-miR-196a-5p	-0.19	-0.2	0.73	2005, 2007
Gm9804	ENSMUST00000056234.3	predicted gene 9804	92	1	0	0	1	0	0	0	0	1	mmu-miR-196a-5p	-0.19	-0.19	0.13
Rapgef5	ENSMUST00000109691.2	Rap guanine nucleotide exchange factor (GEF) 5	1442	1	0	0	1	0	0	0	0	1	mmu-miR-196a-5p	-0.19	-0.22	0.13	2007
Rictor	ENSMUST00000061656.6	RPTOR independent companion of MTOR, complex 2	898	1	0	1	0	0	0	0	0	0	mmu-miR-196a-5p	-0.19	-0.2	0.8	2007, 2009, 2011
C1galt1	ENSMUST00000040159.4	core 1 synthase, glycoprotein-N-acetylgalactosamine 3-beta-galactosyltransferase, 1	659	1	1	0	0	0	0	0	0	1	mmu-miR-196a-5p	-0.19	-0.35	0.14
Cep350	ENSMUST00000138762.2	centrosomal protein 350	574	1	0	1	0	0	0	0	0	1	mmu-miR-196a-5p	-0.19	-0.23	0.47	2007, 2011
Zbtb39	ENSMUST00000054287.7	zinc finger and BTB domain containing 39	95	1	0	1	0	0	0	0	0	1	mmu-miR-196a-5p	-0.19	-0.21	0.85	2007, 2009, 2011
Calm3	ENSMUST00000019514.9	calmodulin 3	1213	1	0	1	0	0	0	0	0	0	mmu-miR-196b-5p	-0.18	-0.46	0.94	2005, 2007
Kcnq5	ENSMUST00000029667.7	potassium voltage-gated channel, subfamily Q, member 5	64	1	1	0	0	0	0	0	0	0	mmu-miR-196a-5p	-0.18	-0.23	< 0.1	2011
Cpeb3	ENSMUST00000079754.5	cytoplasmic polyadenylation element binding protein 3	708	1	0	0	1	1	0	0	1	1	mmu-miR-196b-5p	-0.18	-0.22	0.13	2005, 2007, 2009, 2011
Col24a1	ENSMUST00000029848.4	collagen, type XXIV, alpha 1	24	1	0	1	0	0	0	0	0	0	mmu-miR-196a-5p	-0.18	-0.18	0.79	2005, 2007, 2009, 2011
Adcy9	ENSMUST00000117801.2	adenylate cyclase 9	694	1	0	1	0	0	0	0	0	0	mmu-miR-196a-5p	-0.18	-0.18	0.82	2005, 2007
Grpel2	ENSMUST00000062991.7	GrpE-like 2, mitochondrial	87	1	0	1	0	0	0	0	0	0	mmu-miR-196a-5p	-0.18	-0.29	0.4	2005, 2007, 2009, 2011
Plxnd1	ENSMUST00000015511.9	plexin D1	87	1	0	1	0	0	0	0	0	0	mmu-miR-196b-5p	-0.18	-0.21	0.69	2005, 2007, 2009, 2011
Rpgrip1l	ENSMUST00000047783.8	Rpgrip1-like	70	1	0	0	1	2	0	2	0	1	mmu-miR-196a-5p	-0.18	-0.24	0.14	2007, 2009, 2011
Hlf	ENSMUST00000004051.7	hepatic leukemia factor	348	1	0	0	1	1	0	0	1	1	mmu-miR-196a-5p	-0.17	-0.22	< 0.1	2005, 2007, 2009, 2011
Lmln	ENSMUST00000023497.2	leishmanolysin-like (metallopeptidase M8 family)	51	1	0	1	0	0	0	0	0	0	mmu-miR-196a-5p	-0.17	-0.18	0.89
Hip1	ENSMUST00000060311.8	huntingtin interacting protein 1	1166	1	0	1	0	1	1	0	0	2	mmu-miR-196a-5p	-0.17	-0.28	0.92	2009, 2011
Tsc1	ENSMUST00000028155.6	tuberous sclerosis 1	1405	1	0	1	0	0	0	0	0	0	mmu-miR-196a-5p	-0.17	-0.18	0.87	2007, 2009, 2011
Arhgef15	ENSMUST00000065040.7	Rho guanine nucleotide exchange factor (GEF) 15	325	1	0	1	0	0	0	0	0	0	mmu-miR-196b-5p	-0.17	-0.17	0.59	2007, 2009, 2011
Ppapdc2	ENSMUST00000045674.3	phosphatidic acid phosphatase type 2 domain containing 2	189	1	0	1	0	0	0	0	0	0	mmu-miR-196a-5p	-0.17	-0.34	0.8	2007, 2009, 2011
Gcnt4	ENSMUST00000171324.1	glucosaminyl (N-acetyl) transferase 4, core 2 (beta-1,6-N-acetylglucosaminyltransferase)	293	1	0	1	0	0	0	0	0	1	mmu-miR-196a-5p	-0.17	-0.17	0.88	2007, 2011
Nlrc5	ENSMUST00000053085.6	NLR family, CARD domain containing 5	128	1	0	1	0	0	0	0	0	0	mmu-miR-196a-5p	-0.16	-0.16	0.65	2007, 2011
Ranbp2	ENSMUST00000003310.5	RAN binding protein 2	4754	1	0	1	0	0	0	0	0	1	mmu-miR-196a-5p	-0.16	-0.26	0.8	2005, 2007
Slc25a22	ENSMUST00000106007.4	solute carrier family 25 (mitochondrial carrier, glutamate), member 22	334	1	0	1	0	0	0	0	0	0	mmu-miR-196b-5p	-0.16	-0.18	0.71	2007, 2009, 2011
Acer2	ENSMUST00000045224.8	alkaline ceramidase 2	808	1	0	1	0	0	0	0	0	1	mmu-miR-196a-5p	-0.16	-0.16	0.56	2007, 2009, 2011
Elf4	ENSMUST00000114958.2	E74-like factor 4 (ets domain transcription factor)	16	1	0	1	0	0	0	0	0	1	mmu-miR-196a-5p	-0.16	-0.21	0.84	2005, 2007, 2011
Abcg1	ENSMUST00000024829.6	ATP-binding cassette, sub-family G (WHITE), member 1	84	1	0	1	0	0	0	0	0	2	mmu-miR-196a-5p	-0.16	-0.29	0.72	2009, 2011
Igf2bp1	ENSMUST00000013559.2	insulin-like growth factor 2 mRNA binding protein 1	450	3	0	3	0	0	0	0	0	1	mmu-miR-196a-5p	-0.15	-0.69	> 0.99	2007, 2009, 2011
Kctd21	ENSMUST00000054107.5	potassium channel tetramerisation domain containing 21	138	1	0	0	1	0	0	0	0	1	mmu-miR-196a-5p	-0.15	-0.26	0.12	2007, 2009, 2011
Chd6	ENSMUST00000039782.8	chromodomain helicase DNA binding protein 6	616	1	0	0	1	0	0	0	0	0	mmu-miR-196a-5p	-0.15	-0.16	< 0.1	2007, 2009, 2011
Pcdh19	ENSMUST00000167944.2	protocadherin 19	427	1	0	1	0	1	0	0	1	0	mmu-miR-196a-5p	-0.14	-0.15	0.65	2005, 2007, 2009, 2011
Cish	ENSMUST00000168260.1	cytokine inducible SH2-containing protein	1467	1	0	1	0	0	0	0	0	0	mmu-miR-196a-5p	-0.14	-0.14	ORF
Cbfa2t2	ENSMUST00000109725.2	core-binding factor, runt domain, alpha subunit 2, translocated to, 2 (human)	851	1	0	1	0	0	0	0	0	1	mmu-miR-196a-5p	-0.14	-0.15	0.31	2005, 2007, 2009, 2011
Taok1	ENSMUST00000017435.5	TAO kinase 1	1659	1	0	1	0	0	0	0	0	0	mmu-miR-196a-5p	-0.14	-0.14	0.43	2009, 2011
Kctd10	ENSMUST00000102581.5	potassium channel tetramerisation domain containing 10	121	1	1	0	0	0	0	0	0	1	mmu-miR-196a-5p	-0.14	-0.34	< 0.1	2005, 2007, 2009, 2011
Pdgfra	ENSMUST00000000476.9	platelet derived growth factor receptor, alpha polypeptide	1153	1	1	0	0	0	0	0	0	0	mmu-miR-196a-5p	-0.14	-0.14	< 0.1	2005, 2007, 2009, 2011
Ccnd2	ENSMUST00000000188.8	cyclin D2	9744	1	0	0	1	0	0	0	0	0	mmu-miR-196a-5p	-0.14	-0.14	0.13	2005, 2007, 2009, 2011
Ranbp10	ENSMUST00000041400.5	RAN binding protein 10	390	1	0	1	0	0	0	0	0	1	mmu-miR-196b-5p	-0.13	-0.14	0.47	2005, 2007, 2009, 2011
Dcdc2a	ENSMUST00000069614.6	doublecortin domain containing 2a	106	1	0	0	1	1	0	0	1	1	mmu-miR-196b-5p	-0.13	-0.19	0.13	2009, 2011
Exoc5	ENSMUST00000162175.2	exocyst complex component 5	687	1	0	1	0	1	0	1	0	2	mmu-miR-196a-5p	-0.13	-0.53	0.49	2007, 2009, 2011
Lrp11	ENSMUST00000130590.2	low density lipoprotein receptor-related protein 11	114	1	0	1	0	0	0	0	0	0	mmu-miR-196a-5p	-0.13	-0.13	ORF
Ccdc93	ENSMUST00000036025.10	coiled-coil domain containing 93	497	1	0	1	0	1	0	1	0	2	mmu-miR-196b-5p	-0.13	-0.25	0.39	2007, 2009, 2011
Celf2	ENSMUST00000170438.2	CUGBP, Elav-like family member 2	1988	1	0	0	1	0	0	0	0	2	mmu-miR-196a-5p	-0.12	-0.12	0.13	2007, 2009, 2011
Nhs	ENSMUST00000087085.4	Nance-Horan syndrome (human)	76	1	0	0	1	1	0	1	0	0	mmu-miR-196a-5p	-0.12	-0.12	0.13	2005, 2007
Eef2k	ENSMUST00000047875.9	eukaryotic elongation factor-2 kinase	542	1	0	1	0	0	0	0	0	1	mmu-miR-196a-5p	-0.12	-0.29	0.88	2007
Socs4	ENSMUST00000065562.4	suppressor of cytokine signaling 4	945	1	0	1	0	0	0	0	0	0	mmu-miR-196b-5p	-0.12	-0.14	0.68	2005, 2007
Cecr6	ENSMUST00000178687.1	cat eye syndrome chromosome region, candidate 6	13	1	0	0	1	0	0	0	0	2	mmu-miR-196a-5p	-0.12	-0.12	0.11	2005, 2007, 2009, 2011
Nsun4	ENSMUST00000165493.2	NOL1/NOP2/Sun domain family, member 4	1437	1	0	1	0	0	0	0	0	0	mmu-miR-196a-5p	-0.12	-0.12	ORF
Scrt2	ENSMUST00000064061.3	scratch homolog 2, zinc finger protein (Drosophila)	5	1	0	1	0	0	0	0	0	0	mmu-miR-196a-5p	-0.12	-0.12	0.46	2005, 2007, 2011
Ntn5	ENSMUST00000183120.1	netrin 5	24	1	0	1	0	0	0	0	0	0	mmu-miR-196a-5p	-0.12	-0.12	ORF
Pcmtd2	ENSMUST00000108754.2	protein-L-isoaspartate (D-aspartate) O-methyltransferase domain containing 2	1486	1	0	1	0	0	0	0	0	0	mmu-miR-196a-5p	-0.12	-0.12	ORF
Dock3	ENSMUST00000044532.5	dedicator of cyto-kinesis 3	27	1	0	1	0	0	0	0	0	0	mmu-miR-196b-5p	-0.11	-0.11	0.83	2005, 2007, 2009, 2011
Sox11	ENSMUST00000079063.6	SRY (sex determining region Y)-box 11	251	1	1	0	0	0	0	0	0	1	mmu-miR-196b-5p	-0.11	-0.22	0.23	2005, 2007, 2009, 2011
Trank1	ENSMUST00000078626.3	tetratricopeptide repeat and ankyrin repeat containing 1	12	1	0	1	0	0	0	0	0	0	mmu-miR-196b-5p	-0.11	-0.11	0.8	2011
Nxpe3	ENSMUST00000099705.3	neurexophilin and PC-esterase domain family, member 3	83	1	0	0	1	0	0	0	0	1	mmu-miR-196a-5p	-0.11	-0.12	< 0.1	2007, 2009, 2011
Zfp281	ENSMUST00000047734.9	zinc finger protein 281	1001	1	0	0	1	1	0	1	0	2	mmu-miR-196a-5p	-0.1	-0.23	0.13	2011
Zfp462	ENSMUST00000098070.4	zinc finger protein 462	1168	1	0	1	0	0	0	0	0	0	mmu-miR-196a-5p	-0.1	-0.11	0.81	2009, 2011
Slc31a1	ENSMUST00000122092.1	solute carrier family 31, member 1	2201	1	0	1	0	0	0	0	0	1	mmu-miR-196a-5p	-0.1	-0.27	0.77	2005, 2007, 2009, 2011
Fbxl6	ENSMUST00000023219.7	F-box and leucine-rich repeat protein 6	8	1	0	1	0	1	0	0	1	1	mmu-miR-196b-5p	-0.1	-0.31	0.58
Ccdc89	ENSMUST00000061391.7	coiled-coil domain containing 89	29	1	0	1	0	0	0	0	0	2	mmu-miR-196a-5p	-0.1	-0.4	0.33
Lrrtm3	ENSMUST00000105439.1	leucine rich repeat transmembrane neuronal 3	15	1	0	0	1	0	0	0	0	0	mmu-miR-196a-5p	-0.1	-0.16	0.12	2005, 2007, 2009, 2011
Prdm11	ENSMUST00000111274.2	PR domain containing 11	40	1	0	1	0	0	0	0	0	2	mmu-miR-196a-5p	-0.1	-0.1	0.8
Pcyt1b	ENSMUST00000113933.3	phosphate cytidylyltransferase 1, choline, beta isoform	45	1	0	1	0	0	0	0	0	1	mmu-miR-196a-5p	-0.09	-0.14	0.73	2007, 2009, 2011
Eya4	ENSMUST00000092665.5	eyes absent 4 homolog (Drosophila)	348	1	0	0	1	0	0	0	0	1	mmu-miR-196b-5p	-0.09	-0.09	0.13	2005, 2007, 2009, 2011
Msi2	ENSMUST00000107909.2	musashi RNA-binding protein 2	510	2	0	1	1	0	0	0	0	1	mmu-miR-196a-5p	-0.09	-0.33	0.87	2009, 2011
Tmem194	ENSMUST00000048099.4	transmembrane protein 194	40	1	0	1	0	1	0	1	0	0	mmu-miR-196a-5p	-0.08	-0.12	0.32	2009, 2011
Ccdc47	ENSMUST00000002043.4	coiled-coil domain containing 47	1550	1	1	0	0	0	0	0	0	0	mmu-miR-196a-5p	-0.08	-0.58	0.33	2007, 2009, 2011
Fam19a5	ENSMUST00000068088.6	family with sequence similarity 19, member A5	60	1	1	0	0	0	0	0	0	0	mmu-miR-196b-5p	-0.08	-0.48	0.31	2007, 2009, 2011
Setd8	ENSMUST00000059580.5	SET domain containing (lysine methyltransferase) 8	582	1	0	0	1	0	0	0	0	0	mmu-miR-196a-5p	-0.08	-0.08	< 0.1	2009, 2011
Shoc2	ENSMUST00000169861.2	soc-2 (suppressor of clear) homolog (C. elegans)	186	1	0	0	1	0	0	0	0	1	mmu-miR-196b-5p	-0.07	-0.16	0.13	2007, 2011
Nol4l	ENSMUST00000035346.8	nucleolar protein 4-like	84	1	0	0	1	0	0	0	0	2	mmu-miR-196a-5p	-0.07	-0.16	0.1	2009, 2011
Clcn5	ENSMUST00000004428.8	chloride channel 5	504	1	0	0	1	0	0	0	0	2	mmu-miR-196a-5p	-0.07	-0.08	0.13	2007
Polr3d	ENSMUST00000000793.6	polymerase (RNA) III (DNA directed) polypeptide D	875	1	0	1	0	1	0	0	1	1	mmu-miR-196a-5p	-0.07	-0.31	0.53
Tmprss2	ENSMUST00000000395.6	transmembrane protease, serine 2	106	1	0	1	0	0	0	0	0	0	mmu-miR-196a-5p	-0.06	-0.18	0.3	2005, 2007, 2009, 2011
Nup155	ENSMUST00000163765.1	nucleoporin 155	2075	1	0	1	0	1	0	1	0	1	mmu-miR-196a-5p	-0.06	-0.18	0.48	2009, 2011
Lrrc58	ENSMUST00000078717.6	leucine rich repeat containing 58	92	1	0	1	0	0	0	0	0	0	mmu-miR-196b-5p	-0.06	-0.22	0.89	2009, 2011
Mrrf	ENSMUST00000028250.3	mitochondrial ribosome recycling factor	242	1	0	1	0	1	0	1	0	0	mmu-miR-196b-5p	-0.05	-0.32	0.81
Mettl11b	ENSMUST00000159679.2	methyltransferase like 11B	83	1	0	1	0	1	0	0	1	0	mmu-miR-196a-5p	-0.05	-0.49	0.88
Ppp1r12b	ENSMUST00000045665.7	protein phosphatase 1, regulatory (inhibitor) subunit 12B	2779	1	0	1	0	0	0	0	0	0	mmu-miR-196a-5p	-0.05	-0.05	0.38	2005, 2007
Mapk8	ENSMUST00000111945.3	mitogen-activated protein kinase 8	1259	1	0	1	0	0	0	0	0	1	mmu-miR-196a-5p	-0.05	-0.32	0.81	2011
Igf1	ENSMUST00000105300.3	insulin-like growth factor 1	5701	1	0	0	1	0	0	0	0	0	mmu-miR-196a-5p	-0.05	-0.14	< 0.1	2009, 2011
Zfp652	ENSMUST00000107717.2	zinc finger protein 652	474	1	0	1	0	0	0	0	0	2	mmu-miR-196a-5p	-0.05	-0.11	0.82
Sall3	ENSMUST00000057950.7	sal-like 3 (Drosophila)	42	1	0	1	0	0	0	0	0	1	mmu-miR-196a-5p	-0.05	-0.19	0.62	2009, 2011
Usp31	ENSMUST00000046929.6	ubiquitin specific peptidase 31	327	1	1	0	0	0	0	0	0	1	mmu-miR-196a-5p	-0.04	-0.06	< 0.1	2007, 2011
Acsl6	ENSMUST00000093106.6	acyl-CoA synthetase long-chain family member 6	49	1	0	1	0	0	0	0	0	0	mmu-miR-196a-5p	-0.04	-0.16	0.7	2005, 2007
Aak1	ENSMUST00000089519.7	AP2 associated kinase 1	1079	1	0	0	1	0	0	0	0	3	mmu-miR-196a-5p	-0.04	-0.04	0.12	2007, 2009, 2011
Sel1l	ENSMUST00000021347.6	sel-1 suppressor of lin-12-like (C. elegans)	1421	1	1	0	0	0	0	0	0	1	mmu-miR-196a-5p	-0.04	-0.19	< 0.1	2005, 2007, 2009, 2011
Slc25a35	ENSMUST00000018884.5	solute carrier family 25, member 35	222	1	0	0	1	1	0	1	0	1	mmu-miR-196a-5p	-0.04	-0.16	< 0.1	2005, 2007
Yy1	ENSMUST00000021692.7	YY1 transcription factor	3503	1	0	1	0	0	0	0	0	1	mmu-miR-196b-5p	-0.03	-0.13	0.69
Tmod2	ENSMUST00000064433.4	tropomodulin 2	83	1	0	1	0	1	0	0	1	2	mmu-miR-196a-5p	-0.03	-0.24	0.85	2009, 2011
Dicer1	ENSMUST00000041987.6	dicer 1, ribonuclease type III	545	1	0	1	0	0	0	0	0	0	mmu-miR-196a-5p	-0.03	-0.17	0.43	2005, 2007, 2009, 2011
Parp8	ENSMUST00000022239.6	poly (ADP-ribose) polymerase family, member 8	323	1	0	1	0	0	0	0	0	1	mmu-miR-196a-5p	-0.02	-0.21	0.82
Sema3a	ENSMUST00000030714.7	sema domain, immunoglobulin domain (Ig), short basic domain, secreted, (semaphorin) 3A	440	1	0	0	1	0	0	0	0	2	mmu-miR-196a-5p	-0.02	-0.1	0.13	2007, 2009, 2011
Ltn1	ENSMUST00000039449.7	listerin E3 ubiquitin protein ligase 1	1140	1	0	1	0	0	0	0	0	0	mmu-miR-196a-5p	-0.02	-0.22	0.68	2007, 2009, 2011
Ppwd1	ENSMUST00000022226.4	peptidylprolyl isomerase domain and WD repeat containing 1	284	1	1	0	0	1	0	0	1	0	mmu-miR-196b-5p	-0.02	-0.57	< 0.1
Atp6v1d	ENSMUST00000021536.7	ATPase, H+ transporting, lysosomal V1 subunit D	350	1	0	1	0	1	1	0	0	2	mmu-miR-196a-5p	-0.02	-0.61	0.63
Nedd4l	ENSMUST00000163516.2	neural precursor cell expressed, developmentally down-regulated gene 4-like	1754	1	0	1	0	0	0	0	0	2	mmu-miR-196a-5p	-0.02	-0.31	0.49	2009, 2011
Chic2	ENSMUST00000075452.5	cysteine-rich hydrophobic domain 2	492	1	0	1	0	0	0	0	0	0	mmu-miR-196a-5p	-0.01	-0.21	0.71
Habp4	ENSMUST00000021929.8	hyaluronic acid binding protein 4	197	1	0	1	0	0	0	0	0	0	mmu-miR-196a-5p	-0.01	-0.32	0.87	2009, 2011
Rab11fip1	ENSMUST00000033878.7	RAB11 family interacting protein 1 (class I)	543	1	0	1	0	1	0	0	1	2	mmu-miR-196a-5p	-0.01	-0.38	0.48	2005, 2007, 2009, 2011
Slc6a20b	ENSMUST00000026273.8	solute carrier family 6 (neurotransmitter transporter), member 20B	726	1	0	1	0	0	0	0	0	1	mmu-miR-196a-5p	-0.01	-0.37	0.82
Sap30l	ENSMUST00000020826.5	SAP30-like	4466	1	0	1	0	0	0	0	0	0	mmu-miR-196b-5p	-0.01	-0.15	0.86
Col1a2	ENSMUST00000031668.8	collagen, type I, alpha 2	5625	1	0	1	0	0	0	0	0	0	mmu-miR-196a-5p	-0.01	-0.27	0.83	2005, 2007, 2009, 2011
Dld	ENSMUST00000110857.3	dihydrolipoamide dehydrogenase	2534	1	0	1	0	1	0	0	1	0	mmu-miR-196a-5p	-0.01	-0.4	0.68	2007
Tanc2	ENSMUST00000100330.4	tetratricopeptide repeat, ankyrin repeat and coiled-coil containing 2	397	1	0	0	1	0	0	0	0	2	mmu-miR-196a-5p	-0.01	-0.01	0.13	2009, 2011
Mfsd7b	ENSMUST00000085635.4	major facilitator superfamily domain containing 7B	550	1	0	1	0	1	0	1	0	0	mmu-miR-196a-5p	-0.01	-0.07	0.8
Col3a1	ENSMUST00000087883.7	collagen, type III, alpha 1	15234	1	0	1	0	1	0	1	0	1	mmu-miR-196a-5p	0	-0.6	0.94	2005, 2007, 2011
Lingo2	ENSMUST00000164772.2	leucine rich repeat and Ig domain containing 2	23	1	1	0	0	2	0	0	2	4	mmu-miR-196a-5p	0	-0.2	0.29
Ophn1	ENSMUST00000033560.3	oligophrenin 1	150	1	1	0	0	0	0	0	0	0	mmu-miR-196a-5p	0	-0.05	< 0.1
Gmpr	ENSMUST00000000260.7	guanosine monophosphate reductase	1547	1	0	0	1	1	0	1	0	1	mmu-miR-196a-5p	0	-0.15	0.13
Ppl	ENSMUST00000035672.3	periplakin	381	1	1	0	0	0	0	0	0	2	mmu-miR-196a-5p	0	-0.3	0.19
1700021F05Rik	ENSMUST00000147196.1	RIKEN cDNA 1700021F05 gene	6557	1	0	1	0	0	0	0	0	0	mmu-miR-196a-5p	0	-0.44	0.38
Phtf1	ENSMUST00000055425.9	putative homeodomain transcription factor 1	755	1	1	0	0	0	0	0	0	2	mmu-miR-196a-5p	0	-0.27	< 0.1
Pou3f4	ENSMUST00000078229.4	POU domain, class 3, transcription factor 4	5	1	1	0	0	0	0	0	0	0	mmu-miR-196a-5p	0	-0.35	0.13
Bcat1	ENSMUST00000032402.6	branched chain aminotransferase 1, cytosolic	2745	1	0	1	0	0	0	0	0	0	mmu-miR-196a-5p	0	-0.15	0.88	2005, 2007, 2011
Paqr8	ENSMUST00000189400.1	progestin and adipoQ receptor family member VIII	300	1	0	1	0	0	0	0	0	0	mmu-miR-196a-5p	0	-0.16	0.46
Dlgap2	ENSMUST00000133298.2	discs, large (Drosophila) homolog-associated protein 2	5	1	0	0	1	0	0	0	0	2	mmu-miR-196a-5p	0	-0.1	0.13	2007
Slc26a5	ENSMUST00000115176.2	solute carrier family 26, member 5	5	1	1	0	0	0	0	0	0	1	mmu-miR-196a-5p	0	-0.12	< 0.1
Stat1	ENSMUST00000070968.8	signal transducer and activator of transcription 1	856	1	0	1	0	0	0	0	0	0	mmu-miR-196a-5p	0	-0.17	0.43
Sftpb	ENSMUST00000183018.2	surfactant associated protein B	29821	1	1	0	0	0	0	0	0	0	mmu-miR-196a-5p	0	-0.16	< 0.1
